# Supplementary material for: Crucial Role of Foxp3 Gene Expression and Mutation in Systemic Lupus Erythematosus, Inferred from Computational and Experimental Approaches
Source: Diagnostics (Basel). 2023 Nov 14;13(22):3442. doi: 10.3390/diagnostics13223442 (PMC10670696; doi:10.3390/diagnostics13223442)
Supplement: Supplementary file 1 [file diagnostics-13-03442-s001.zip]

Archive with 2 entries (2 files):
- CODES.ipynb
- Supplementary_Table_1.txt
