# Supplementary material for: Crucial Role of Foxp3 Gene Expression and Mutation in Systemic Lupus Erythematosus, Inferred from Computational and Experimental Approaches
Source: Diagnostics (Basel). 2023 Nov 14;13(22):3442. doi: 10.3390/diagnostics13223442 (PMC10670696; doi:10.3390/diagnostics13223442)
Supplement: Supplementary file 1 [file diagnostics-13-03442-s001.zip › CODES.ipynb]

# %% [code]
import tensorflow as tf
import numpy as np
import pandas as pd
import matplotlib.pyplot as plt
import sklearn

# %% [code]
from google.colab import files
uploaded = files.upload()

# %% [code]
import io
X = pd.read_table(io.BytesIO(uploaded['FXOP3.txt']))

# %% [code]
from google.colab import files
uploaded = files.upload()

# %% [code]
import io
Y = pd.read_table(io.BytesIO(uploaded['label.txt']))

# %% [code]
print(Y.head(), "\n", X.head())

# %% [code]


# %% [code]
X_train.shape

# %% [code]
from sklearn.svm import SVC
from sklearn.linear_model import LogisticRegression
from sklearn import svm
from sklearn.tree import DecisionTreeClassifier
from sklearn.ensemble import ExtraTreesClassifier
from sklearn.model_selection import train_test_split

# %% [code]
LR = LogisticRegression(solver = "lbfgs", random_state = 0, C = 0.3, penalty = "l2")
SVM_1 = SVC(C= 1, kernel = "rbf", random_state = 0, gamma = "scale")
SVM_2 = SVC(kernel = "linear", C = 1)
SVM_3 = SVC(kernel = "poly", degree = 2, C = 0.5, gamma = "scale")
DT = DecisionTreeClassifier(criterion = "gini", max_depth= 3, random_state = 0)
ETC = ExtraTreesClassifier()

# %% [code]
def NormalizeData(data):
    return (data - np.min(data)) / (np.max(data) - np.min(data))

# %% [code]
X = NormalizeData(X)

# %% [code]
from sklearn.model_selection import train_test_split
X_train, X_test, Y_train, Y_test = train_test_split(X,Y, test_size = 0.3)

# %% [code]
LR.fit(np.array(X_train), np.array(Y_train))
SVM_1.fit(np.array(X_train), np.array(Y_train))
SVM_2.fit(np.array(X_train), np.array(Y_train))
SVM_3.fit(np.array(X_train), np.array(Y_train))
DT.fit(np.array(X_train), np.array(Y_train))
ETC.fit(np.array(X_train), np.array(Y_train))

# %% [code]
from sklearn.metrics import classification_report
ypLR = LR.predict(X_test)
ypSVM_1 = SVM_1.predict(X_test)
ypSVM_2 = SVM_2.predict(X_test)
ypSVM_3 = SVM_3.predict(X_test)
ypDT = DT.predict(X_test)
ypETC = ETC.predict(X_test)

print("Logistic Regression","\n",classification_report(Y_test, ypLR),
      "\n", "SVM_1", "\n",classification_report(Y_test, ypSVM_1),
      "\n", "SVM_2", "\n",classification_report(Y_test, ypSVM_2),
      "\n", "SVM_3", "\n",classification_report(Y_test, ypSVM_3),
      "\n", "Decision Tree", "\n",classification_report(Y_test, ypDT),
      "\n", "ETC", "\n",classification_report(Y_test, ypETC))

# %% [code]
X_train,X_test,Y_train,Y_test = tf.constant(X_train),tf.constant(X_test),tf.constant(Y_train),tf.constant(Y_test)

# %% [code]
model = tf.keras.Sequential([
    tf.keras.layers.Dense(10, activation= "tanh", bias_initializer="zeros", kernel_initializer= "random_uniform", use_bias= True),
    tf.keras.layers.Dense(5, activation= "tanh", bias_initializer="zeros", kernel_initializer= "random_uniform", use_bias= True),
    tf.keras.layers.Dense(1, activation= "sigmoid", bias_initializer="zeros", kernel_initializer= "random_uniform", use_bias= True)
])

model.compile(optimizer = tf.keras.optimizers.Adam(lr = 0.0001),
              loss = tf.keras.losses.BinaryCrossentropy(),
              metrics = ["accuracy"])

history = model.fit(X_train,Y_train,validation_split = 0.25, epochs = 2000)


#Plot Accuracy
# summarize history for accuracy
import matplotlib.pyplot as plt
plt.plot(history.history['accuracy'])
plt.plot(history.history['val_accuracy'])
plt.title('model accuracy')
plt.ylabel('accuracy')
plt.xlabel('epoch')
plt.legend(['train', 'test'], loc='upper left')
plt.savefig("model_accuracy.png")
plt.show()
files.download("model_accuracy.png") 

#Plot loss
plt.plot(history.history['loss'])
plt.plot(history.history['val_loss'])
plt.title('model loss')
plt.ylabel('loss')
plt.xlabel('epoch')
plt.legend(['train', 'test'], loc='upper left')
plt.savefig("model_loss.png")
plt.show()
files.download("model_loss.png") 

# %% [code]
from google.colab import files
uploaded = files.upload()

# %% [code]
import io
X = pd.read_table(io.BytesIO(uploaded['correlated for ml.txt']))

# %% [code]
X.head()

# %% [code]
Y.head()

# %% [code]
X = NormalizeData(X)

# %% [code]
from sklearn.model_selection import train_test_split
X_train,X_test,Y_train,Y_test = train_test_split(X,Y,test_size = 0.3)

# %% [code]
X_train.shape

# %% [code]
model_2 = tf.keras.Sequential([
    tf.keras.layers.Dense(25, activation = "tanh", bias_initializer="zeros", kernel_initializer = "random_uniform"),
    tf.keras.layers.Dense(25, activation = "tanh", bias_initializer="zeros", kernel_initializer = "random_uniform"),
    tf.keras.layers.Dense(12, activation = "tanh", bias_initializer="zeros", kernel_initializer = "random_uniform"),
    tf.keras.layers.Dense(1, activation = "sigmoid", bias_initializer = "zeros", kernel_initializer = "random_uniform")
])

model_2.compile(optimizer = tf.keras.optimizers.Adam(lr = 0.0001),
                metrics = ["accuracy"],
                loss = tf.keras.losses.BinaryCrossentropy())

history_2 = model_2.fit( X, Y, epochs = 150, validation_split = 0.33)

#Plot Accuracy
# summarize history for accuracy
import matplotlib.pyplot as plt
plt.plot(history_2.history['accuracy'])
plt.plot(history_2.history['val_accuracy'])
plt.title('model 2 accuracy')
plt.ylabel('accuracy')
plt.xlabel('epoch')
plt.legend(['train', 'test'], loc='upper left')
plt.savefig("model_2_accuracy.png")
plt.show()
files.download("model_2_accuracy.png") 

#Plot loss
plt.plot(history_2.history['loss'])
plt.plot(history_2.history['val_loss'])
plt.title('model 2 loss')
plt.ylabel('loss')
plt.xlabel('epoch')
plt.legend(['train', 'test'], loc='upper left')
plt.savefig("model_2_loss.png")
plt.show()
files.download("model_2_loss.png") 

# %% [code]
from sklearn.svm import SVC
from sklearn.linear_model import LogisticRegression
from sklearn import svm
from sklearn.tree import DecisionTreeClassifier
from sklearn.ensemble import ExtraTreesClassifier
from sklearn.model_selection import train_test_split

# %% [code]
LR = LogisticRegression(solver = "lbfgs", random_state = 0, C = 0.3, penalty = "l2")
SVM_1 = SVC(C= 1, kernel = "rbf", random_state = 0, gamma = "scale")
SVM_2 = SVC(kernel = "linear", C = 1)
SVM_3 = SVC(kernel = "poly", degree = 2, C = 0.5, gamma = "scale")
DT = DecisionTreeClassifier(criterion = "gini", max_depth= 3, random_state = 0)
ETC = ExtraTreesClassifier()

# %% [code]
LR.fit(np.array(X_train), np.array(Y_train))
SVM_1.fit(np.array(X_train), np.array(Y_train))
SVM_2.fit(np.array(X_train), np.array(Y_train))
SVM_3.fit(np.array(X_train), np.array(Y_train))
DT.fit(np.array(X_train), np.array(Y_train))
ETC.fit(np.array(X_train), np.array(Y_train))

# %% [code]
from sklearn.metrics import classification_report
ypLR = LR.predict(X_test)
ypSVM_1 = SVM_1.predict(X_test)
ypSVM_2 = SVM_2.predict(X_test)
ypSVM_3 = SVM_3.predict(X_test)
ypDT = DT.predict(X_test)
ypETC = ETC.predict(X_test)

print("Logistic Regression","\n",classification_report(Y_test, ypLR),
      "\n", "SVM_1", "\n",classification_report(Y_test, ypSVM_1),
      "\n", "SVM_2", "\n",classification_report(Y_test, ypSVM_2),
      "\n", "SVM_3", "\n",classification_report(Y_test, ypSVM_3),
      "\n", "Decision Tree", "\n",classification_report(Y_test, ypDT),
      "\n", "ETC", "\n",classification_report(Y_test, ypETC))

# %% [code]
