# Supplementary material for: Crucial Role of Foxp3 Gene Expression and Mutation in Systemic Lupus Erythematosus, Inferred from Computational and Experimental Approaches
Source: Diagnostics (Basel). 2023 Nov 14;13(22):3442. doi: 10.3390/diagnostics13223442 (PMC10670696; doi:10.3390/diagnostics13223442)
Supplement: Supplementary file 1 [file diagnostics-13-03442-s001.zip › Supplementary_Table_1.txt]

CC with FOXP3	Ensmbl	Symbols
1553427_at	0.805938606	ENSG00000166106	ADAMTS15
1570242_x_at	0.805772122	ENSG00000187144	SPATA21
200652_at	-0.80586685	ENSG00000163479	SSR2
203918_at	0.802737842	ENSG00000156453	PCDH1
205766_at	0.816305326	ENSG00000173991	TCAP
206416_at	0.830463817	ENSG00000122386	ZNF205
208058_s_at	0.805663053	ENSG00000128268	MGAT3
208141_s_at	0.800989679	ENSG00000129932	DOHH
209230_s_at	0.834480619	ENSG00000176046	NUPR1
210419_at	0.812602355	ENSG00000043039	BARX2
210782_x_at	0.805993232	ENSG00000176884	GRIN1
210794_s_at	0.815276233	ENSG00000214548	MEG3
211248_s_at	0.800599728	ENSG00000090539	CHRD
214311_at	0.810114632	ENSG00000162300	ZFPL1
214893_x_at	0.803673611	ENSG00000099822	HCN2
215454_x_at	0.819248252	ENSG00000168484	SFTPC
215799_at	0.801908954	ENSG00000233360	PDXP-DT
216889_s_at	0.80033963	ENSG00000101076	HNF4A
217006_x_at	0.805489718	ENSG00000169710	FASN
217054_at	0.850091144	ENSG00000169894	MUC3A
217069_at	0.800631896	ENSG00000272333	KMT2B
217254_s_at	0.809397787	ENSG00000130427	EPO
217264_s_at	0.853763738	ENSG00000111319	SCNN1A
217389_s_at	0.802688333	ENSG00000169136	ATF5
217545_at	0.82176034	ENSG00000105357	MYH14
218249_at	-0.809758507	ENSG00000023041	ZDHHC6
220403_s_at	0.817421559	ENSG00000120471	TP53AIP1
220561_at	0.807873995	ENSG00000099869	IGF2-AS
220778_x_at	0.82717645	ENSG00000167680	SEMA6B
221068_at	0.826995932	ENSG00000197256	KANK2
221136_at	0.820357065	ENSG00000263761	GDF2
221141_x_at	0.801911508	ENSG00000063245	EPN1
221333_at	1	ENSG00000049768	FOXP3
221368_at	0.800166626	ENSG00000115488	NEU2
221672_s_at	0.806883301	ENSG00000167632	TRAPPC9
223188_at	0.807559981	ENSG00000105771	SMG9
224125_at	0.820388435	ENSG00000187583	PLEKHN1
224297_s_at	0.832841968	ENSG00000160460	SPTBN4
224409_s_at	0.829220504	ENSG00000178093	TSSK6
226385_s_at	-0.806719737	ENSG00000156928	MALSU1
228405_at	0.806431405	ENSG00000158106	RHPN1
229486_s_at	0.812223753	ENSG00000006118	TMEM132A
229547_s_at	0.805007456	ENSG00000165238	WNK2
230155_x_at	0.800566038	ENSG00000188895	MSL1
230239_at	0.840660855	ENSG00000067900	ROCK1
231268_at	0.828666621	ENSG00000185697	MYBL1
231276_at	0.816441817	ENSG00000152270	PDE3B
231561_s_at	0.808145511	ENSG00000234906	APOC2
231774_at	0.826456058	ENSG00000115041	KCNIP3
232389_at	0.80704792	ENSG00000122574	WIPF3
232765_x_at	0.819639942	ENSG00000259803	SLC22A31
232936_at	0.822639011	ENSG00000104848	KCNA7
234021_at	0.805848978	ENSG00000125746	EML2
234918_at	0.800231482	ENSG00000105373	NOP53
235047_x_at	0.816739841	ENSG00000160877	NACC1
235734_at	0.806726466	ENSG00000149182	ARFGAP2
235817_at	0.819244164	ENSG00000164855	TMEM184A
235863_at	0.801270919	ENSG00000167476	JSRP1
236136_at	0.800987418	ENSG00000008256	CYTH3
236348_at	0.812674562	ENSG00000106565	TMEM176B
237855_at	0.824784829	ENSG00000196453	ZNF777
237993_at	0.814867718	ENSG00000125611	CHCHD5
238112_at	0.805406381	ENSG00000255545	B3GAT1-DT
238325_s_at	0.820882129	ENSG00000177989	ODF3B
238345_at	0.802578382	ENSG00000157637	SLC38A10
238866_at	0.807770189	ENSG00000185453	ZSWIM9
239446_x_at	0.815877853	ENSG00000057019	DCBLD2
239473_x_at	0.811230187	ENSG00000180834	MAP6D1
239844_x_at	0.807493017	ENSG00000198520	ARMH1
240686_x_at	0.826074747	ENSG00000072274	TFRC
240963_x_at	0.800045899	ENSG00000161381	PLXDC1
241389_at	0.802428035	ENSG00000160716	CHRNB2
241748_x_at	0.829583049	ENSG00000100056	ESS2
241822_at	0.805842369	ENSG00000177045	SIX5
243766_s_at	0.83969354	ENSG00000074219	TEAD2
244149_at	0.802958361	ENSG00000101335	MYL9
